# Supplementary material for: Virus detection by short read high throughput sequencing in a high virus low cellular background
Source: NPJ Vaccines. 2025 Mar 29;10:61. doi: 10.1038/s41541-025-01104-1 (PMC11953420; doi:10.1038/s41541-025-01104-1)
Supplement: Supplementary file 1 — Supplementary Table 1 [file 41541_2025_1104_MOESM1_ESM.xlsx]

## Sheet: Results
Supplementary Table 1. HTS read data of targeted and non-targeted bioinformatics analysis
	Participant 1		Reads assigned to the species (sum of DNA and RNA reads)
			Non-targeted						Targeted
	Virus	Species	10^6 copies/mL	10^5 copies/mL	10^4 copies/mL	10^3 copies/mL	10^2 copies/mL	10^1 copies/mL	10^6 copies/mL	10^5 copies/mL	10^4 copies/mL	10^3 copies/mL	10^2 copies/mL	10^1 copies/mL
	Ad5	Human mastadenovirus C			64962845	36135008					52888244	29175568
	PCV1	Porcine circovirus 1			689	24					686	26
	EBV	Human gammaherpesvirus 4			213090	12195					218420	12446
	FeLV	Feline leukemia virus			690	0					1162	42
	RSV	Human orthopneumovirus			5486	115					13680	256
	Reo1	Mammalian orthoreovirus 1			392	2					3662	6
		Total quality reads:			512195399	233900951					512195399	233900951
	Participant 2		Reads assigned to the species
			Non-targeted						Targeted
	Virus	Species	10^6 copies/mL	10^5 copies/mL	10^4 copies/mL	10^3 copies/mL	10^2 copies/mL	10^1 copies/mL	10^6 copies/mL	10^5 copies/mL	10^4 copies/mL	10^3 copies/mL	10^2 copies/mL	10^1 copies/mL
	Ad5	Human mastadenovirus C	5370695		79219869		89473801		5459840		79779898		90472826
	PCV1	Porcine circovirus 1	7943		1162		13		16588		836		25
	EBV	Human gammaherpesvirus 4	707822		26524		155		812438		33190		156
	FeLV	Feline leukemia virus	441		14		0		9643		21		0
	RSV	Human orthopneumovirus	58948		88		3		62774		89		4
	Reo1	Mammalian orthoreovirus 1	4554		17		0		5779		19		0
		Total quality reads:	57550246		80475981		91021709		57550246		206268280		91021709
	Participant 3		Reads assigned to the species
			Non-targeted						Targeted
	Virus	Species	2.5x10^6 copies/mL	2.5x10^5 copies/mL	2.5x10^4 copies/mL	2.5x10^3 copies/mL	2.5x10^2 copies/mL	2.5x10^1 copies/mL	2.5x10^6 copies/mL	2.5x10^5 copies/mL	2.5x10^4 copies/mL	2.5x10^3 copies/mL	2.5x10^2 copies/mL	2.5x10^1 copies/mL
	Ad5	Human mastadenovirus C	851747		18176140	60394251	4574898		1070972		23463030	67770131	5375406
	PCV1	Porcine circovirus 1	15119		6514	0	0		25322		11269	1	0
	EBV	Human gammaherpesvirus 4	2662441		607742	209542	18156		3099491		965550	227679	11833
	FeLV	Feline leukemia virus	256167		1173	913	0		298711		2617	297	1
	RSV	Human orthopneumovirus	701214		1370	0	0		835582		3058	281	4
	Reo1	Mammalian orthoreovirus 1	79442		1667	776	0		132848		3620	774	0
		Total quality reads:	321042067		149317698	124814712	27596122		321042067		149317698	124814712	27596122
	Participant 4		Reads assigned to the species
			Non-targeted						Targeted
	Virus	Species	5x10^6 copies/mL	5x10^5 copies/mL	5x10^4 copies/mL	5x10^3 copies/mL	5x10^2 copies/mL	5x10^1 copies/mL	5x10^6 copies/mL	5x10^5 copies/mL	5x10^4 copies/mL	5x10^3 copies/mL	5x10^2 copies/mL	5x10^1 copies/mL
	Ad5	Human mastadenovirus C			56727291	56306772	57680202				59144683	58723683	61870935
	PCV1	Porcine circovirus 1			6791	284	0				318	6
	EBV	Human gammaherpesvirus 4			334553	2753	231				5157	708	541
	FeLV	Feline leukemia virus			15026	0	0				1023	2
	RSV	Human orthopneumovirus			2867	64	0				1252	4
	Reo1	Mammalian orthoreovirus 1			29566	734	0				26	4
		Total quality reads:			74855468	70688090	71955356				74855468	70688090	71955356
	Participant 5		Reads assigned to the species
			Non-targeted						Targeted
	Virus	Species	10^6 copies/mL	10^5 copies/mL	10^4 copies/mL	10^3 copies/mL	10^2 copies/mL	10^1 copies/mL	10^6 copies/mL	10^5 copies/mL	10^4 copies/mL	10^3 copies/mL	10^2 copies/mL	10^1 copies/mL
	Ad5	Human mastadenovirus C		235020041	653127314	233822049	531746966	664472477		234691487	652263168	233597834	531177740	662833291
	PCV1	Porcine circovirus 1		4309	2169	32	19	0		6135	2579	41	19
	EBV	Human gammaherpesvirus 4		287762	90489	1480	332	49		334379	103796	1681	407	93
	FeLV	Feline leukemia virus		6802	3813	49	17	12		8707	5133	62	19	12
	RSV	Human orthopneumovirus		15599	9478	100	23	1		17912	11058	100	28
	Reo1	Mammalian orthoreovirus 1		2997725	1425938	36652	4571	1116		2559876	1239892	30974	4166	990
		Total quality reads:		259508934	681498911	239331509	540942894	685419666		259508934	681498911	239331509	540942894	685419666
	Participant 6		Reads assigned to the species (sum of DNA and RNA reads)
			Non-targeted						Targeted
	Virus	Species	10^6 copies/mL	10^5 copies/mL	10^4 copies/mL	10^3 copies/mL	10^2 copies/mL	10^1 copies/mL	10^6 copies/mL	10^5 copies/mL	10^4 copies/mL	10^3 copies/mL	10^2 copies/mL	10^1 copies/mL
	Ad5	Human mastadenovirus C			26670139	16611824					116899323	96355630
	PCV1	Porcine circovirus 1			54	4					56	4
	EBV	Human gammaherpesvirus 4			14978	16267					19486	1172
	FeLV	Feline leukemia virus			1133	97					6142	508
	RSV	Human orthopneumovirus			2486	48					22773	1640
	Reo1	Mammalian orthoreovirus 1			337	20					3067	135
		Total quality reads:			217613316	196158629					217613316	196158629
	Participant 7		Reads assigned to the species
			Non-targeted						Targeted
	Virus	Species	10^6 copies/mL	10^5 copies/mL	10^4 copies/mL	10^3 copies/mL	10^2 copies/mL	10^1 copies/mL	10^6 copies/mL	10^5 copies/mL	10^4 copies/mL	10^3 copies/mL	10^2 copies/mL	10^1 copies/mL
	Ad5	Human mastadenovirus C			528474672		484529169				396831464		282320262
	PCV1	Porcine circovirus 1			1241		962				681		854
	EBV	Human gammaherpesvirus 4			104510		284				58103		231
	FeLV	Feline leukemia virus			6981		0				5625		3
	RSV	Human orthopneumovirus			9517		0				4976
	Reo1	Mammalian orthoreovirus 1			1306541		2576				995381		2021
		Total quality reads:			414471543		303241608				414471543		303241608
