# Supplementary material for: Virus detection by short read high throughput sequencing in a high virus low cellular background
Source: NPJ Vaccines. 2025 Mar 29;10:61. doi: 10.1038/s41541-025-01104-1 (PMC11953420; doi:10.1038/s41541-025-01104-1)
Supplement: Supplementary file 2 — Supplementary Table 2 [file 41541_2025_1104_MOESM2_ESM.xlsx]

## Sheet: Raw
Supplementary Table 2. HTS data for detection of additional viral sequences by non-targeted bioinformatics analysis
Laboratory ID	Read Number	Virus Species
1	72378	Human mastadenovirus C
1	4492	Respiratory syncytial virus
1	45	Mammalian orthoreovirus
1	6	Porcine circovirus 1
1	178	Feline leukemia virus
1	91038	Squirrel monkey retrovirus
1	106480	Adeno-associated dependoparvovirus B
1	6873	Saccharomyces cerevisiae killer virus M1
1	83	Human orthopneumovirus
1	85601	Human gammaherpesvirus 4
1	892	Respiratory syncytial virus
1	32	Mammalian orthoreovirus
1	433	Porcine circovirus 1
1	189	Feline leukemia virus
1	38810	Squirrel monkey retrovirus
1	13691	Porcine type-C oncovirus
1	4663	Human endogenous retrovirus K
1	1421	Human endogenous retrovirus
1	41594428	Adeno-associated dependoparvovirus B
1	752	Alphapapillomavirus 12
1	46	Alphapapillomavirus 7
1	46	Adeno-associated dependoparvovirus B
1	208	Pan troglodytes adenovirus
1	1552	Semliki Forest virus
1	24792	Guanarito mammarenavirus
1	8	Blacklegged tick picorna-like virus 2
1	24	Hepatitis B virus
1	97	Chlorocebus aethiops isolate CA_NCAI14 retrotransposons HERVIP10F_ints, LTR8, and HERVIP10F_int, complete sequence.
1	227	Mason-Pfizer monkey virus
1	2272	Baboon endogenous virus
1	4523	Macaca mulatta type C retrovirus
1	186	Human immunodeficiency virus 1
2	42200	Human gammaherpesvirus 4
2	28	Respiratory syncytial virus
2	19	Mammalian orthoreovirus
2	25	Feline leukemia virus
2	344	Porcine circovirus 1
2	460	Squirrel monkey retrovirus
2	33	Vaccinia virus
3	607742	Human gammaherpesvirus 4
3	16749	Rodent protoparvovirus 1
3	238	Reovirus sp.
3	26	Sindbis virus
3	227	Lassa mammarenavirus
3	2	Feline leukemia virus
3	2	Snyder-Theilen feline sarcoma virus
3	930	Murine leukemia virus
3	110	Macaca mulatta type C retrovirus
3	88044	Squirrel monkey retrovirus
3	2	Primate T-lymphotropic virus 1
3	80	Pepper mild mottle virus
3	537	Respiratory syncytial virus
3	37	Mason-Pfizer monkey virus
3	1142	Guanarito mammarenavirus
3	523	Human endogenous retrovirus H
3	3613	Porcine circovirus 1
3	132	Human endogenous retrovirus K
3	448	Shamonda orthobunyavirus
3	826	Human orthopneumovirus
3	5	uncultured virus
3	111	Porcine type-C oncovirus
3	124	Human mastadenovirus E
3	239	Mus musculus mobilized endogenous polytropic provirus
3	2901	Porcine circovirus type 1/2a
3	865	Mammalian orthoreovirus
3	92	Human adenovirus sp.
4	784	Mammalian orthoreovirus
4	1740	Pan troglodytes
4	1093	Gorilla gorilla
4	1797	Pongo pygmaeus
4	3912	Macaca mulatta
4	1581	Porcine circovirus 1
4	2258	Respiratory syncytial virus
4	2796	Human gammaherpesvirus 4
4	2988	Feline leukemia virus
4	65320	Human immunodeficiency virus 1
4	8747	Squirrel monkey retrovirus
4	2282	Hubei tombus-like virus 8
4	6893	Human orthopneumovirus
5	289689	Mammalian orthoreovirus
5	86694	Human gammaherpesvirus 4
5	9186	Human orthopneumovirus
5	1721	Feline leukemia virus
5	2031	Porcine circovirus 1
5	121742	Squirrel monkey retrovirus
5	201	Porcine type-C oncovirus
5	22612	Reovirus sp.
5	265	uncultured virus
5	303	Mason-Pfizer monkey virus
5	288	CRESS virus sp. ctin15
5	114	CRESS virus sp.
5	39	Alphapapillomavirus 7
5	34	Ungulate copiparvovirus 5
5	15	Human adenovirus sp.
5	17	Norway luteo-like virus 4
5	11	Macaca mulatta polyomavirus 1
5	13	Paramecium bursaria Chlorella virus CVB-1
5	10	Paramecium bursaria Chlorella virus A1
6	26669828	Human alphaherpesvirus 1
6	14762	Mammalian orthoreovirus
6	54	Mammalian orthoreovirus
6	2486	Murine leukemia virus
6	1133	Mammalian orthoreovirus
6	53	Human endogenous retrovirus
6	45	Porcine circovirus 1
6	21	Porcine type-C oncovirus
6	5	untyped Human adenovirus
6	13	Mason-Pfizer monkey virus
6	51	Mammalian orthoreovirus
6	30	Mammalian orthoreovirus
6	20	Murine leukemia-related retroviruses
6	3	Mammalian orthoreovirus
6	96	Human mastadenovirus C
6	28	untyped Human Mastadenovirus
6	104598	Human papillomavirus
6	319	unidentified adenovirus
6	2041	Human orthopneumovirus
6	35	Bovine alphaherpesvirus 5
6	126	Mammalian orthoreovirus
6	2	Mammalian orthoreovirus
6	30	Mammalian orthoreovirus
6	1	Mammalian orthoreovirus
6	1	Squirrel monkey retrovirus
6	38	Human gammaherpesvirus 4
6	17681	Crimean-Congo hemorrhagic fever orthonairovirus
6	7749	Human adenovirus sp.
6	3	Feline leukemia virus
6	2	Murine AIDS virus-related provirus
6	12	Human endogenous retrovirus K
7	102376	Human gammaherpesvirus 4
7	9506	Human orthopneumovirus
7	6606	Feline leukemia virus
7	253294	Mammalian orthoreovirus
7	1197	Porcine circovirus 1
7	465444	Squirrel monkey retrovirus
7	244	Mammalian orthoreovirus
7	92	Human papillomavirus
7	60	Human polyomavirus 5
7	108	Murine leukemia virus
7	45	Ungulate copiparvovirus 5
7	90	Autographa californica multiple nucleopolyhedrovirus
7	111	Baboon endogenous virus
7	1	Simian retrovirus 8
