# Supplementary material for: Virus detection by short read high throughput sequencing in a high virus low cellular background
Source: NPJ Vaccines. 2025 Mar 29;10:61. doi: 10.1038/s41541-025-01104-1 (PMC11953420; doi:10.1038/s41541-025-01104-1)
Supplement: Supplementary file 3 — Supplementary Table 3 [file 41541_2025_1104_MOESM3_ESM.xlsx]

## Sheet: Sample info
Supplementary Table 3. Comparison of HTS protocols used by the participating laboratories
Lab-ID Sample Preparation	Lab 1	Lab 2	Lab 3	Lab 4	Lab 5	Lab 6	Lab 7
Sample volume and virus titer
Volume of starting material	1 mL each (DNA; RNA)	1 mL	400 µL	200 µL	1 mL	1 mL	1 mL
Virus spike titer(s) in starting material (i.e. in starting volume)	1e4; 1e3	1e6, 1e4; 1e2	1e6; 1e4; 1e3; 1e2	1e4;1e3;1e2	1e5;1e4;1e3;1e2;1e1	1e4; 1e3	1e4; 1e2
Volume used for extraction of nucleic acid (total)	N/A	1 mL	400 µL	200 µL	5 x 200 µL (1 mL)	virus pellet	900 µL
Volume used for extraction of nucleic acid (DNA)	200 µL	N/A	N/A	N/A	N/A	N/A	N/A
Volume used for extraction of nucleic acid (RNA)	140 µL	N/A	N/A	N/A	N/A	N/A	N/A
Pre-extraction treatment
DNase	Yes (for RNA prep)	No	No	No	No	Yes	No
RNase	No	No	No	No	No	Yes	No
DNase + Rnase	No	No	No	No	No	Yes	No
Filtering	No	No	No	No	No	No	No
Centrifugation (low-speed clarification)	No	Yes	No	No	No	No	Yes
Ulracentrifugation (high-speed virus pelleting)	No	No	No	No	No	Yes	No
Nucleic acid extraction
DNA+RNA method	N/A	Qiagen MinElute Virus Spin kit	Phenol/ Chloroform/IAA	Silica column (Qiagen QIAamp Cador Pathogen Mini kit)	Qiagen MinElute Virus Spin Kit	Indispin Pathogen Cador Mini Kit (on column extraction)	Invitrogen PureLink Viral RNA/DNA Mini Kit
DNA method	Qiagen Viral MinElute	N/A	N/A	N/A	N/A	N/A	WAKO
RNA method	Qiagen Viral RNA	N/A	N/A	N/A	N/A	N/A	N/A
Final volume of material after extraction	30 µL for RNA; 35 µL for DNA	150 µL (102 µL used for downstream processing)	50 µL (20 µL for 1e2)	100 µL	5 x 20 µL (100 µL)	50 µL	50 µL
Post-extraction treatment
Host cell DNA/RNA depletion step	Yes for RNA	No	No	No	No	Yes	Yes
Method of host cell DNA/RNA depletion	rRNA depletion: Kappa Kit	N/A	No	N/A	N/A	probes specific to mammalian rRNA	ThermoFisher Low Input Ribominus Eukaryote Kit
Pre-amplification of nucleic acid	No	Yes, after cDNA	No	Yes	No	No	No
Other post-extraction treatment	No	No	No	No	MinElute PCR purification (final vol = 10 µL)	No	No
Library preparation
Amount used for library preparation (ng or µL)	2.1 ng/µL used 10 µL for RNA; 11.5 µL for DNA	102 µL	7 µL	7 µL	No	4 nM	11.5 µL cDNA
Library amplication	No	cDNA with amp after cDNA synthesis	No	cDNA with amp (yes: yes amplification in first strand synthesis step)	No	No	Limited cycle amplification done during library preparation
Primary library preparation method	cDNA for DNA prep	cDNA with amp after cDNA synthesis	cDNA synthesis	cDNA with amp (see above)	cDNA synthesis	cDNA synthesis	cDNA synthesis
Sequencing
Sequencing library preparation	Hyper KapaPrep with RiboErase for RNA prep; Nextera DNA Flex for DNA prep	Nextera XT	SMAR-Seq Stranded	TruSeq DNA Nano	Nextera XT	Accel NGS-1S + xGen™ ssDNA & Low-Input DNA Prep kit from Integrated DNA Technologies(for DNA viruses) SMARTER stranded total RNA-Seq kit (RNA viruses)	Nextera XT
Sequencing platform	NextSeq 500	NextSeq 550	HiSeq 2500	HiSeq 2500	NextSeq 500	NextSeq 500/550	NextSeq 500
Sequencing chip/flow cell version	v2.5	2x151; v2.5	cBot Rapid PE v2.0	v4.0	v2.5	hi V2 (150 cycles)	v2.5
Controls
Controls for sequencing	No	No	No	No	PhiX spiked in each lib	PhiX	No
Controls for spiking: positive	No	Ad5 alone, and water+1e4	Ad5	Ad5	No	Ad5	No
Controls for spiking: negative	No	water	DMEM no serum	water	TE 200 µL entire workflow	Ramos cell lysate	water
Did run control perform as expected?	N/A	yes (minor Ad5 reproducibly detected in neg; residual due to reagents)	Yes	Yes	Yes	Yes	N/A
Number of sequencing runs	repeat done on 10^4	Quasi-repeat since did 2 cDNA kits	1	1	1	1	1
Quality Control
Adapter trimming performed	Yes	Yes	Yes	Yes	Yes	Yes	Yes
Adapter trimming software	bcl2fastq v2.20	instrument specific plus proprietary algorithm	cutadapt/CLC	fastp	Trimmomatic	Skewer	Illumina
Adapter trimming parameters	--barcode-mismatches 2	algorithm: -q 20,20 --minimum-length 50	cut3	--detect_adapter_for_pe --adapter_fasta	ILLUMINACLIP:TruSeq3-PE.fa:2:30:10 SLIDINGWINDOW:4:20 LEADING:3 TRAILING:3 MINLEN:50	-l 60 -k 15 -t 16 -m tail	default
Quality trimming performed	Yes	Yes	Yes	yes	Yes	Yes	Yes
Quality trimming software	Custom tooling	Proprietary	CLC	fastp	Trimmomatic	in-house software	Yes
Quality trimming parameters	Search from 5' end of reads: where is first base with Phred score <20? Trim, from 3' end, through that position.	-p 75 -Q33 -q 20 (75% of bases per read must be > Q20 using Phred33 scheme, otherwise read is discarded)	default (Quality limit = 0.05Quality trim = Yes Quality limit = 0.05 Ambiguous trim = Yes Ambiguous limit = 2 Automatic read-through adapter trimming = Yes Remove 5' terminal nucleotides = Yes Number of 5' terminal nucleotides = 1 Remove 3' terminal nucleotides = Yes Number of 3' terminal nucleotides = 1 Discard short reads = Yes Minimum number of nucleotides in reads = 50 Discard long reads = No…	--average_qual 20 --length_required 50 --qualified_quality_phred 20	N/A	min-seq-len= 60 / qualiy-threshold = 15 / homopolymer-threshold = 0.9	Yes
Duplicate removal performed before analysis	No	No	No	No	No	Yes	No
Other notes on QC	No	No	No	No	No	host filtering and rRNA filtering	No
Other notes on Analysis	No	No	No	No	No	*single read analysis *filtering only performed for agnostic analysis	Extraction from the two kits are pooled in 1:1 ratio after extraction.
